# Supplementary material for: Camellia (Camellia oleifera Abel.) Seed Oil Regulating of Metabolic Phenotype and Alleviates Dyslipidemia in High Fat-Fed Mice through Serum Branch-Chain Amino Acids
Source: Nutrients. 2022 Jun 10;14(12):2424. doi: 10.3390/nu14122424 (PMC9228151; doi:10.3390/nu14122424)
Supplement: Supplementary file 1 [file nutrients-14-02424-s001.zip]

Archive with 1 entries (1 files):
- nutrients-1735172-supplementary.pdf
